# Supplementary material for: Monitoring of Dabrafenib and Trametinib in Serum and Self-Sampled Capillary Blood in Patients with BRAFV600-Mutant Melanoma
Source: Cancers (Basel). 2022 Sep 20;14(19):4566. doi: 10.3390/cancers14194566 (PMC9558510; doi:10.3390/cancers14194566)
Supplement: Supplementary file 1 [file cancers-14-04566-s001.zip]

Archive with 1 entries (1 files):
- cancers-1876590-supplementary.pdf
